# Supplementary material for: The ruminal bacterial community in lactating dairy cows has limited variation on a day-to-day basis
Source: J Anim Sci Biotechnol. 2019 Aug 19;10:66. doi: 10.1186/s40104-019-0375-0 (PMC6698983; doi:10.1186/s40104-019-0375-0)
Supplement: Supplementary file 1 — Table S1. Taxonomy and Sequence Counts of all OTUs with >0.1% Sequence Count Abundance found in all animals at all time points. (XLSX 158 kb) [file 40104_2019_375_MOESM1_ESM.xlsx]

## Sheet: Shared_OTUs
Group	Taxonomy	L55.1E1	L55.1E2	L55.1E3	L55.1L1	L55.1L2	L55.1L3	L55.1M1	L55.1M2	L55.1M3	L60.1E1	L60.1E2	L60.1E3	L60.1L1	L60.1L2	L60.1L3	L60.1M1	L60.1M2	L60.1M3	L61.1E1	L61.1E2	L61.1E3	L61.1L1	L61.1L2	L61.1L3	L61.1M1	L61.1M2	L61.1M3	L62.1E1	L62.1E2	L62.1E3	L62.1L1	L62.1L2	L62.1L3	L62.1M1	L62.1M2	L62.1M3	L73.1E1	L73.1E2	L73.1E3	L73.1L1	L73.1L2	L73.1L3	L73.1M1	L73.1M2	L73.1M3	L76.1E1	L76.1E2	L76.1E3
Otu00001	k__Bacteria;p__Proteobacteria;c__Gammaproteobacteria;o__Aeromonadales;f__Succinivibrionaceae;f__Succinivibrionaceae_unclassified;f__Succinivibrionaceae_unclassified;	319	302	174	359	245	246	212	943	1044	1097	939	466	516	517	475	27	2	0	570	612	525	20	24	44	326	174	111	35	92	21	4	14	10	8	24	28	2194	1721	1824	321	118	43	1883	2274	1668	741	1631	1231
Otu00002	k__Bacteria;p__Bacteroidetes;c__Bacteroidia;o__Bacteroidales;f__Prevotellaceae;g__Prevotella;s__ruminicola;	500	457	519	278	485	465	546	391	455	594	258	292	325	367	322	341	549	573	346	748	756	518	582	699	543	393	490	567	543	494	673	561	759	577	484	461	333	289	239	365	480	410	255	270	295	240	392	137
Otu00003	k__Bacteria;p__Bacteroidetes;c__Bacteroidia;o__Bacteroidales;f__Prevotellaceae;g__Prevotella;s__ruminicola;	639	600	440	337	407	325	392	499	424	534	292	212	288	357	345	175	447	384	592	1252	971	414	368	809	806	593	464	360	675	609	464	373	458	310	350	239	489	382	320	415	505	502	275	242	322	231	450	190
Otu00004	k__Bacteria;p__Bacteroidetes;c__Bacteroidia;o__Bacteroidales;f__Prevotellaceae;g__Prevotella;g__Prevotella_unclassified;	199	151	142	209	259	196	235	205	235	176	75	87	100	116	96	148	240	291	146	333	286	244	284	334	334	291	351	339	293	284	392	368	469	325	323	206	94	104	64	128	213	179	102	91	99	755	427	745
Otu00005	k__Bacteria;p__Proteobacteria;p__Proteobacteria_unclassified;p__Proteobacteria_unclassified;p__Proteobacteria_unclassified;p__Proteobacteria_unclassified;p__Proteobacteria_unclassified;	597	500	830	67	103	52	886	297	118	42	18	21	8	4	4	214	338	161	140	98	75	50	28	76	206	66	79	214	255	261	36	111	17	233	282	454	11	2	5	24	16	6	0	0	0	4	25	2
Otu00006	k__Bacteria;p__Bacteroidetes;c__Bacteroidia;o__Bacteroidales;f__Prevotellaceae;g__Prevotella;s__ruminicola;	35	17	370	258	324	258	337	45	318	273	8	84	154	207	186	168	401	410	12	64	36	330	255	42	52	30	314	400	37	39	480	475	630	356	488	345	122	134	85	127	210	244	105	114	134	14	27	8
Otu00007	k__Bacteria;p__Bacteroidetes;c__Bacteroidia;o__Bacteroidales;f__Prevotellaceae;g__Prevotella;g__Prevotella_unclassified;	73	97	110	87	105	110	97	70	70	169	121	125	82	104	101	113	95	65	55	144	85	139	110	133	102	121	100	136	137	146	187	149	226	129	126	146	81	58	52	140	159	160	366	419	761	56	64	46
Otu00008	k__Bacteria;p__Bacteroidetes;c__Bacteroidia;o__Bacteroidales;f__Prevotellaceae;g__Prevotella;g__Prevotella_unclassified;	120	148	125	132	109	129	69	76	93	217	145	142	174	189	178	130	147	159	155	360	341	165	186	241	158	166	197	133	124	145	159	149	215	123	152	91	253	222	240	154	220	229	168	143	174	129	146	118
Otu00009	k__Bacteria;p__Bacteroidetes;c__Bacteroidia;o__Bacteroidales;f__Prevotellaceae;g__Prevotella;g__Prevotella_unclassified;	86	113	108	101	118	107	128	104	140	107	57	59	52	60	63	71	178	141	97	164	137	126	97	134	125	78	107	172	148	106	141	147	139	166	110	98	83	64	66	83	59	106	51	57	63	59	97	48
Otu00010	k__Bacteria;p__Bacteroidetes;c__Bacteroidia;o__Bacteroidales;f__Prevotellaceae;g__Prevotella;g__Prevotella_unclassified;	95	122	80	49	58	48	133	73	60	79	20	20	38	39	37	39	101	137	39	38	47	68	94	82	110	86	114	121	129	138	149	123	142	180	137	153	20	27	13	31	53	32	17	16	10	3	7	3
Otu00011	k__Bacteria;p__Bacteroidetes;c__Bacteroidia;o__Bacteroidales;f__Prevotellaceae;g__Prevotella;g__Prevotella_unclassified;	82	82	83	5	3	7	81	10	7	92	58	61	55	60	57	86	15	15	41	0	2	2	5	2	2	61	94	21	125	112	7	2	5	128	107	97	103	125	80	54	62	0	59	44	32	76	79	45
Otu00012	k__Bacteria;p__Bacteroidetes;c__Bacteroidia;o__Bacteroidales;f__Prevotellaceae;g__Prevotella;g__Prevotella_unclassified;	42	60	39	144	146	101	121	144	176	86	35	36	61	78	77	72	209	206	56	122	119	136	186	171	133	81	141	171	154	135	161	154	196	168	138	135	84	55	42	64	74	48	41	28	33	35	51	23
Otu00013	k__Bacteria;p__Bacteroidetes;c__Bacteroidia;o__Bacteroidales;f__Prevotellaceae;g__Prevotella;g__Prevotella_unclassified;	80	120	56	111	108	150	48	26	82	82	63	64	135	129	111	23	17	23	64	87	38	99	82	89	89	53	53	90	36	62	42	86	55	24	26	32	87	63	74	35	54	53	39	55	61	74	52	86
Otu00014	k__Bacteria;p__Firmicutes;c__Clostridia;o__Clostridiales;f__Lachnospiraceae;g__Coprococcus;g__Coprococcus_unclassified;	29	48	6	21	11	23	17	13	25	29	35	18	25	24	17	8	11	10	24	6	15	28	27	13	24	44	23	17	28	24	13	11	12	17	31	14	8	41	26	30	55	47	27	40	24	34	25	33
Otu00015	k__Bacteria;p__Bacteroidetes;c__Bacteroidia;o__Bacteroidales;f__Prevotellaceae;g__Prevotella;g__Prevotella_unclassified;	87	62	90	73	62	81	92	76	105	103	48	40	50	52	42	38	80	66	47	10	7	47	116	100	107	66	64	99	80	61	70	106	58	64	89	62	44	91	78	60	75	85	56	41	34	45	95	29
Otu00016	k__Bacteria;p__Bacteroidetes;c__Bacteroidia;o__Bacteroidales;f__[Paraprevotellaceae];g__CF231;g__CF231_unclassified;	57	54	78	71	79	103	90	71	72	45	63	66	50	45	32	67	41	43	56	40	50	113	54	57	47	73	59	79	68	86	62	78	86	62	63	72	7	11	23	36	38	33	24	29	15	21	21	17
Otu00017	k__Bacteria;p__Bacteroidetes;c__Bacteroidia;o__Bacteroidales;f__Prevotellaceae;g__Prevotella;g__Prevotella_unclassified;	24	34	20	50	60	35	31	39	27	23	7	7	59	70	44	17	26	47	9	49	57	77	92	94	49	64	12	32	25	17	22	40	22	74	25	25	1	10	2	111	134	150	68	75	66	5	0	3
Otu00018	k__Bacteria;p__Bacteroidetes;c__Bacteroidia;o__Bacteroidales;f__Prevotellaceae;g__Prevotella;g__Prevotella_unclassified;	72	76	64	65	61	62	91	66	50	53	19	31	15	32	28	32	61	46	21	41	9	41	62	64	55	50	57	89	73	27	64	99	35	92	64	94	16	69	44	44	68	59	66	69	68	11	46	21
Otu00019	k__Bacteria;p__Bacteroidetes;c__Bacteroidia;o__Bacteroidales;f__Prevotellaceae;g__Prevotella;g__Prevotella_unclassified;	76	83	49	61	59	70	51	68	87	39	87	101	96	79	86	46	27	53	177	78	124	56	48	56	86	89	96	67	72	68	29	44	37	46	70	80	91	69	46	37	26	62	75	45	26	102	65	110
Otu00020	k__Bacteria;p__Spirochaetes;c__Spirochaetes;o__Spirochaetales;f__Spirochaetaceae;g__Treponema;g__Treponema_unclassified;	24	14	44	47	48	28	8	39	32	25	48	23	19	15	14	45	28	24	40	0	3	15	7	7	26	13	4	24	32	9	7	11	21	31	6	8	2	2	8	14	15	18	13	6	13	10	14	14
Otu00021	k__Bacteria;p__Bacteroidetes;p__Bacteroidetes_unclassified;p__Bacteroidetes_unclassified;p__Bacteroidetes_unclassified;p__Bacteroidetes_unclassified;p__Bacteroidetes_unclassified;	58	47	81	80	75	122	69	81	75	44	85	80	44	42	45	103	111	95	149	13	9	56	47	54	57	104	40	80	81	83	75	93	72	82	83	80	3	27	17	30	29	34	23	18	17	22	16	21
Otu00022	k__Bacteria;p__Bacteroidetes;c__Bacteroidia;o__Bacteroidales;f__Prevotellaceae;g__Prevotella;g__Prevotella_unclassified;	47	42	39	21	39	35	39	19	28	66	34	44	38	46	46	41	57	45	1	32	0	27	0	37	38	46	32	29	29	37	56	34	37	43	28	31	69	71	66	39	41	53	61	51	71	45	46	30
Otu00023	k__Bacteria;p__Bacteroidetes;c__Bacteroidia;o__Bacteroidales;f__Prevotellaceae;g__Prevotella;g__Prevotella_unclassified;	0	0	0	59	18	19	5	7	24	26	31	26	158	117	64	0	0	0	67	115	128	4	1	6	30	41	55	0	0	0	4	4	0	0	0	0	180	356	412	36	21	40	145	123	77	39	41	46
Otu00024	k__Bacteria;p__Bacteroidetes;c__Bacteroidia;o__Bacteroidales;f__Prevotellaceae;g__Prevotella;g__Prevotella_unclassified;	0	0	0	29	6	7	0	0	0	18	33	40	86	94	98	0	0	0	449	103	26	3	3	3	10	14	21	0	0	0	0	0	0	0	0	0	371	474	351	30	39	30	173	149	54	302	151	389
Otu00025	k__Bacteria;p__Bacteroidetes;c__Bacteroidia;o__Bacteroidales;f__Prevotellaceae;g__Prevotella;g__Prevotella_unclassified;	25	19	30	40	38	48	31	36	15	74	10	9	17	17	40	37	39	46	18	75	44	44	33	50	47	53	24	24	29	25	27	36	18	29	10	24	14	5	41	56	26	65	26	30	49	0	9	1
Otu00026	k__Bacteria;p__Bacteroidetes;c__Bacteroidia;o__Bacteroidales;f__S24-7;f__S24-7_unclassified;f__S24-7_unclassified;	26	32	29	77	50	92	26	53	38	29	130	167	68	63	87	192	41	24	103	47	75	63	61	46	25	38	49	14	16	32	45	31	31	24	20	34	27	61	40	158	89	84	30	28	36	113	60	97
Otu00027	k__Bacteria;p__Bacteroidetes;c__Bacteroidia;o__Bacteroidales;f__Prevotellaceae;g__Prevotella;s__ruminicola;	70	78	59	44	53	69	73	54	71	77	48	50	31	38	29	37	59	42	80	206	110	129	85	114	102	74	74	100	65	57	113	94	126	45	97	69	25	18	22	39	43	61	32	40	54	3	7	2
Otu00028	k__Bacteria;p__Bacteroidetes;p__Bacteroidetes_unclassified;p__Bacteroidetes_unclassified;p__Bacteroidetes_unclassified;p__Bacteroidetes_unclassified;p__Bacteroidetes_unclassified;	27	36	59	56	36	69	39	71	46	25	37	33	39	31	45	66	46	72	24	28	42	80	72	49	29	45	29	74	64	72	60	70	47	75	79	78	9	13	11	40	32	64	12	12	19	7	4	3
Otu00029	k__Bacteria;p__Bacteroidetes;c__Bacteroidia;o__Bacteroidales;f__Prevotellaceae;g__Prevotella;g__Prevotella_unclassified;	53	30	54	40	67	50	32	29	33	33	22	27	38	37	38	30	36	31	23	16	14	49	34	53	22	46	29	29	38	45	50	47	59	50	42	51	25	27	19	41	38	35	20	17	19	32	28	22
Otu00030	k__Bacteria;p__Firmicutes;c__Clostridia;o__Clostridiales;f__Veillonellaceae;g__Succiniclasticum;g__Succiniclasticum_unclassified;	32	17	18	107	77	155	51	84	48	24	67	45	57	46	83	44	35	38	194	63	117	97	99	130	34	90	98	14	9	16	75	60	51	14	59	34	26	42	10	49	76	68	16	9	19	19	11	14
Otu00031	k__Bacteria;p__Firmicutes;p__Firmicutes_unclassified;p__Firmicutes_unclassified;p__Firmicutes_unclassified;p__Firmicutes_unclassified;p__Firmicutes_unclassified;	63	53	55	38	67	61	67	74	43	17	65	61	42	38	52	73	58	75	23	20	49	74	85	45	27	38	57	25	36	54	79	56	74	61	54	84	43	25	46	97	91	79	20	15	29	14	9	8
Otu00032	k__Bacteria;p__Bacteroidetes;c__Bacteroidia;o__Bacteroidales;o__Bacteroidales_unclassified;o__Bacteroidales_unclassified;o__Bacteroidales_unclassified;	39	49	34	61	49	50	36	38	35	18	23	25	34	33	38	39	41	36	67	48	38	31	54	27	50	42	26	101	86	76	35	61	31	56	32	49	23	13	31	34	38	31	24	35	23	27	25	18
Otu00033	k__Bacteria;p__Bacteroidetes;c__Bacteroidia;o__Bacteroidales;f__[Paraprevotellaceae];g__CF231;g__CF231_unclassified;	51	35	64	65	71	71	48	35	38	49	28	44	33	30	52	50	52	40	23	33	32	64	82	72	40	43	41	42	32	48	51	56	68	73	40	51	5	8	15	11	12	31	9	10	14	18	14	13
Otu00034	k__Bacteria;p__Spirochaetes;c__Spirochaetes;o__Spirochaetales;f__Spirochaetaceae;g__Treponema;g__Treponema_unclassified;	9	15	24	33	22	21	17	13	31	30	40	19	22	17	17	18	21	20	33	4	0	17	5	6	10	5	0	8	26	8	5	15	14	23	5	6	0	5	6	12	29	18	7	4	15	7	6	17
Otu00035	k__Bacteria;p__Bacteroidetes;c__Bacteroidia;o__Bacteroidales;f__Prevotellaceae;g__Prevotella;g__Prevotella_unclassified;	46	56	21	47	31	31	37	28	23	23	17	13	40	37	33	9	28	23	53	52	88	58	89	58	59	63	63	22	54	58	58	66	62	56	57	47	41	51	53	108	73	83	80	62	64	99	84	22
Otu00036	k__Bacteria;p__Bacteroidetes;c__Bacteroidia;o__Bacteroidales;f__Prevotellaceae;g__Prevotella;g__Prevotella_unclassified;	5	22	19	50	35	48	24	22	28	32	23	24	41	38	48	9	21	9	12	11	16	36	43	43	59	22	35	5	13	9	46	30	16	28	20	12	22	16	38	37	42	32	73	60	33	16	19	14
Otu00037	k__Bacteria;p__Firmicutes;c__Clostridia;o__Clostridiales;f__Lachnospiraceae;g__Butyrivibrio;g__Butyrivibrio_unclassified;	21	33	30	14	7	12	26	21	16	11	19	10	10	11	13	22	61	52	15	20	25	32	20	13	28	28	29	31	49	47	22	29	18	24	34	61	13	11	11	13	12	15	5	6	5	13	7	4
Otu00038	k__Bacteria;p__Bacteroidetes;c__Bacteroidia;o__Bacteroidales;o__Bacteroidales_unclassified;o__Bacteroidales_unclassified;o__Bacteroidales_unclassified;	89	95	55	101	107	141	60	94	73	22	44	84	56	58	53	66	33	59	56	39	87	96	113	142	103	77	66	88	84	78	73	84	70	30	62	45	38	39	28	67	40	81	11	9	9	16	28	6
Otu00039	k__Bacteria;p__Bacteroidetes;c__Bacteroidia;o__Bacteroidales;f__Prevotellaceae;g__Prevotella;g__Prevotella_unclassified;	25	16	10	21	13	19	9	9	16	41	73	132	39	43	34	19	11	6	22	30	48	38	19	22	27	31	50	6	14	11	9	6	10	6	6	8	32	28	39	47	45	42	36	44	33	55	27	96
Otu00040	k__Bacteria;p__Firmicutes;c__Clostridia;o__Clostridiales;f__Lachnospiraceae;g__Butyrivibrio;g__Butyrivibrio_unclassified;	7	13	0	32	11	12	1	1	4	58	60	30	127	109	111	0	0	0	27	36	17	1	9	1	5	17	13	0	0	0	0	0	0	0	1	0	206	163	160	29	18	26	203	169	178	182	338	417
Otu00041	k__Bacteria;p__Bacteroidetes;c__Bacteroidia;o__Bacteroidales;f__Prevotellaceae;g__Prevotella;g__Prevotella_unclassified;	0	1	0	6	3	0	0	0	0	60	45	72	76	143	144	0	0	0	14	8	13	2	1	2	21	8	2	1	0	0	0	0	0	0	0	0	143	128	115	56	56	49	172	121	71	152	232	157
Otu00042	k__Bacteria;p__Bacteroidetes;c__Bacteroidia;o__Bacteroidales;f__Prevotellaceae;g__Prevotella;g__Prevotella_unclassified;	42	49	38	41	31	28	35	23	44	44	27	28	41	43	50	23	40	40	33	28	6	36	35	53	45	30	50	48	30	27	45	35	58	42	47	35	62	96	59	52	76	85	46	64	68	52	70	61
Otu00043	k__Bacteria;p__Bacteroidetes;c__Bacteroidia;o__Bacteroidales;f__Prevotellaceae;g__Prevotella;g__Prevotella_unclassified;	0	0	0	31	6	13	5	6	22	9	11	11	98	100	63	0	0	0	47	31	41	2	3	9	11	9	22	0	0	0	0	0	0	1	0	0	102	139	140	14	29	32	64	77	53	219	216	192
Otu00044	k__Bacteria;p__Fibrobacteres;c__Fibrobacteria;o__Fibrobacterales;f__Fibrobacteraceae;g__Fibrobacter;s__succinogenes;	23	22	55	41	39	42	31	29	39	39	49	58	36	27	20	80	22	22	4	0	0	14	13	13	16	23	17	69	44	11	16	14	19	69	27	38	0	0	3	18	9	32	11	12	19	11	11	21
Otu00045	k__Bacteria;p__Bacteroidetes;c__Bacteroidia;o__Bacteroidales;o__Bacteroidales_unclassified;o__Bacteroidales_unclassified;o__Bacteroidales_unclassified;	48	46	21	23	28	40	30	55	33	24	42	39	49	55	49	33	27	27	51	26	17	67	85	45	49	36	31	18	32	36	49	63	27	30	43	28	27	17	25	69	57	64	39	18	39	28	36	19
Otu00046	k__Bacteria;p__Bacteroidetes;c__Bacteroidia;o__Bacteroidales;f__[Paraprevotellaceae];g__YRC22;g__YRC22_unclassified;	68	53	49	33	49	52	45	42	28	48	54	74	28	20	29	84	45	42	22	35	19	31	27	30	28	33	15	62	55	35	44	37	51	60	37	39	15	28	20	22	23	36	18	14	10	11	5	15
Otu00047	k__Bacteria;p__Bacteroidetes;c__Bacteroidia;o__Bacteroidales;f__Prevotellaceae;g__Prevotella;g__Prevotella_unclassified;	45	55	15	44	34	40	16	21	26	50	49	46	52	54	49	22	22	23	41	101	125	41	48	58	41	38	54	21	17	19	23	28	33	26	16	14	83	69	63	78	55	49	39	45	46	41	32	43
Otu00048	k__Bacteria;p__Firmicutes;c__Clostridia;o__Clostridiales;o__Clostridiales_unclassified;o__Clostridiales_unclassified;o__Clostridiales_unclassified;	19	17	6	18	19	16	17	16	16	10	25	9	14	10	10	9	9	16	9	12	5	30	32	12	16	15	11	18	17	22	19	19	12	14	19	18	7	8	12	17	9	9	9	4	5	11	9	4
Otu00049	k__Bacteria;p__Firmicutes;c__Clostridia;o__Clostridiales;f__Lachnospiraceae;g__Lachnospira;s__pectinoschiza;	13	26	8	5	15	7	15	20	15	30	41	53	11	13	9	18	38	23	21	16	22	26	18	13	38	35	25	26	48	38	4	16	5	12	25	54	20	16	8	2	2	1	16	15	24	37	17	39
Otu00050	k__Bacteria;k__Bacteria_unclassified;k__Bacteria_unclassified;k__Bacteria_unclassified;k__Bacteria_unclassified;k__Bacteria_unclassified;k__Bacteria_unclassified;	18	10	23	40	39	20	6	7	20	24	37	24	16	18	15	47	36	28	15	0	0	7	3	2	9	7	5	5	5	4	7	4	4	1	10	1	3	2	7	17	14	25	6	4	15	7	11	23
Otu00051	k__Bacteria;p__Bacteroidetes;c__Bacteroidia;o__Bacteroidales;f__[Paraprevotellaceae];g__CF231;g__CF231_unclassified;	18	17	18	36	24	40	9	17	13	19	24	38	27	19	18	19	6	4	30	10	19	10	18	17	15	39	26	29	16	15	12	6	17	3	19	13	11	4	5	15	17	12	15	11	19	50	31	55
Otu00052	k__Bacteria;p__Firmicutes;c__Clostridia;o__Clostridiales;o__Clostridiales_unclassified;o__Clostridiales_unclassified;o__Clostridiales_unclassified;	67	37	38	25	57	38	30	33	22	15	25	22	43	28	44	18	38	51	11	7	18	44	46	29	14	18	37	13	17	44	46	29	26	27	47	28	23	18	15	45	60	39	8	10	10	13	16	10
Otu00053	k__Bacteria;p__Firmicutes;c__Clostridia;o__Clostridiales;f__Lachnospiraceae;g__Pseudobutyrivibrio;g__Pseudobutyrivibrio_unclassified;	23	27	7	17	15	9	31	25	14	12	8	7	8	8	8	7	46	12	11	15	32	36	13	33	43	32	44	5	30	17	11	19	10	20	22	54	11	6	12	24	18	24	8	13	15	20	8	8
Otu00054	k__Bacteria;p__Firmicutes;c__Clostridia;o__Clostridiales;f__Veillonellaceae;g__Succiniclasticum;g__Succiniclasticum_unclassified;	55	36	43	51	24	73	61	105	61	15	49	32	21	13	21	40	30	27	74	43	80	19	33	39	29	32	41	44	47	24	56	67	61	28	59	58	9	14	12	12	27	22	9	5	5	1	2	1
Otu00055	k__Bacteria;p__Bacteroidetes;c__Bacteroidia;o__Bacteroidales;f__Prevotellaceae;g__Prevotella;g__Prevotella_unclassified;	18	31	21	17	29	19	18	19	18	28	10	3	12	20	21	9	26	21	12	27	1	17	27	26	12	16	22	36	34	33	68	49	48	57	26	24	16	30	19	13	16	22	9	13	10	7	19	7
Otu00056	k__Bacteria;p__Bacteroidetes;c__Bacteroidia;o__Bacteroidales;f__Prevotellaceae;g__Prevotella;g__Prevotella_unclassified;	24	42	26	29	21	15	21	18	16	39	30	40	52	42	29	17	11	12	17	49	41	33	51	42	27	50	56	6	20	15	22	26	24	13	16	19	58	49	38	57	84	58	40	45	29	44	48	24
Otu00057	k__Bacteria;p__Bacteroidetes;p__Bacteroidetes_unclassified;p__Bacteroidetes_unclassified;p__Bacteroidetes_unclassified;p__Bacteroidetes_unclassified;p__Bacteroidetes_unclassified;	26	22	19	47	63	70	39	60	45	6	3	5	14	10	15	11	24	28	39	10	1	31	25	19	29	41	21	74	65	60	54	64	53	68	62	72	0	2	2	13	10	16	1	4	1	0	0	0
Otu00058	k__Bacteria;k__Bacteria_unclassified;k__Bacteria_unclassified;k__Bacteria_unclassified;k__Bacteria_unclassified;k__Bacteria_unclassified;k__Bacteria_unclassified;	40	33	74	32	34	19	14	5	17	38	18	27	17	16	14	79	52	53	5	0	0	7	4	9	9	9	4	9	7	7	12	4	12	5	7	7	0	3	3	26	53	14	2	1	0	1	0	0
Otu00059	k__Bacteria;p__Bacteroidetes;c__Bacteroidia;o__Bacteroidales;f__Prevotellaceae;g__Prevotella;g__Prevotella_unclassified;	0	0	0	15	16	11	0	0	1	21	25	16	190	271	207	0	0	0	8	3	0	2	2	2	1	3	0	0	0	0	0	0	0	0	0	0	33	79	142	19	10	11	357	295	139	121	84	123
Otu00060	k__Bacteria;p__Bacteroidetes;p__Bacteroidetes_unclassified;p__Bacteroidetes_unclassified;p__Bacteroidetes_unclassified;p__Bacteroidetes_unclassified;p__Bacteroidetes_unclassified;	32	23	22	23	25	32	12	18	20	15	18	15	29	18	34	17	16	15	52	15	12	31	16	15	18	22	26	41	31	35	20	15	16	22	23	26	12	15	33	11	13	14	17	8	15	17	15	28
Otu00061	k__Bacteria;p__Bacteroidetes;c__Bacteroidia;o__Bacteroidales;f__Prevotellaceae;g__Prevotella;g__Prevotella_unclassified;	14	15	14	27	11	30	7	4	14	30	29	42	35	38	27	22	18	10	22	23	27	23	19	21	16	29	20	14	20	8	10	18	16	6	29	14	16	21	17	38	28	26	40	32	35	33	33	35
Otu00062	k__Bacteria;p__Bacteroidetes;c__Bacteroidia;o__Bacteroidales;f__Prevotellaceae;g__Prevotella;g__Prevotella_unclassified;	24	42	29	25	31	28	28	19	32	20	6	5	20	19	25	13	18	22	22	40	24	44	46	55	23	15	12	49	40	49	74	71	69	25	61	33	11	9	18	20	15	19	13	14	18	0	4	2
Otu00063	k__Bacteria;p__Bacteroidetes;c__Bacteroidia;o__Bacteroidales;f__[Paraprevotellaceae];g__YRC22;g__YRC22_unclassified;	21	19	13	34	24	37	29	24	19	19	31	39	18	17	17	33	20	22	9	11	8	18	11	13	12	27	7	27	22	16	19	19	18	35	13	18	7	15	16	24	12	6	12	2	18	24	23	37
Otu00064	k__Bacteria;p__Bacteroidetes;c__Bacteroidia;o__Bacteroidales;f__Prevotellaceae;g__Prevotella;g__Prevotella_unclassified;	162	112	59	33	22	32	39	38	35	105	35	20	154	160	128	25	13	12	23	6	40	11	17	17	40	24	28	42	56	31	4	0	6	5	30	18	305	165	266	37	46	55	80	87	98	23	35	18
Otu00065	k__Bacteria;p__Bacteroidetes;c__Bacteroidia;o__Bacteroidales;f__Prevotellaceae;g__Prevotella;g__Prevotella_unclassified;	35	41	30	52	63	77	32	28	29	15	42	47	43	47	43	32	12	16	33	20	39	56	50	30	31	34	26	19	22	36	37	36	30	42	25	31	21	38	33	88	71	97	33	25	37	22	14	17
Otu00066	k__Bacteria;p__Bacteroidetes;c__Bacteroidia;o__Bacteroidales;f__Prevotellaceae;g__Prevotella;g__Prevotella_unclassified;	18	28	29	24	29	14	9	9	18	55	16	19	48	54	50	6	19	25	20	84	66	32	30	44	31	34	29	12	16	18	22	24	16	13	21	7	52	59	63	65	65	88	45	46	53	26	34	15
Otu00067	k__Bacteria;p__Bacteroidetes;c__Bacteroidia;o__Bacteroidales;f__Prevotellaceae;g__Prevotella;g__Prevotella_unclassified;	22	14	18	19	12	19	16	15	22	18	12	18	26	34	30	12	22	20	19	24	13	21	40	39	40	36	42	12	22	17	40	29	27	34	36	17	56	41	37	56	60	62	45	22	29	36	58	31
Otu00068	k__Bacteria;p__Bacteroidetes;c__Bacteroidia;o__Bacteroidales;o__Bacteroidales_unclassified;o__Bacteroidales_unclassified;o__Bacteroidales_unclassified;	18	22	8	16	18	21	18	9	15	12	25	24	26	17	22	27	26	35	27	18	5	33	27	22	42	38	17	29	38	31	22	26	18	24	33	21	13	11	27	28	25	26	7	18	16	11	10	8
Otu00069	k__Bacteria;p__Firmicutes;c__Clostridia;o__Clostridiales;f__Lachnospiraceae;g__Shuttleworthia;g__Shuttleworthia_unclassified;	8	20	3	15	8	6	6	23	27	12	12	6	30	27	21	0	1	0	62	43	64	13	5	15	35	11	29	5	4	5	0	1	1	0	0	1	66	48	74	17	30	15	49	40	47	53	51	17
Otu00070	k__Bacteria;p__Bacteroidetes;c__Bacteroidia;o__Bacteroidales;f__Prevotellaceae;g__Prevotella;g__Prevotella_unclassified;	20	21	16	8	21	26	33	37	22	11	9	11	11	12	14	34	38	20	10	24	2	26	37	35	19	18	24	56	51	58	48	26	41	61	48	68	11	2	7	10	8	19	10	1	4	2	1	1
Otu00071	k__Bacteria;p__Bacteroidetes;c__Bacteroidia;o__Bacteroidales;f__Prevotellaceae;g__Prevotella;g__Prevotella_unclassified;	6	8	12	8	7	6	6	5	7	20	5	12	19	26	22	4	10	9	2	26	20	7	9	13	7	3	12	63	53	49	17	15	14	108	58	82	12	20	16	40	44	42	30	24	19	47	62	29
Otu00072	k__Bacteria;p__Bacteroidetes;c__Bacteroidia;o__Bacteroidales;f__RF16;f__RF16_unclassified;f__RF16_unclassified;	29	26	52	48	58	70	30	34	45	25	31	51	25	19	32	112	54	55	22	6	10	23	20	16	21	24	29	79	57	25	17	9	11	31	8	20	6	8	11	12	21	14	6	12	16	23	24	36
Otu00073	k__Bacteria;p__Bacteroidetes;c__Bacteroidia;o__Bacteroidales;f__Prevotellaceae;g__Prevotella;g__Prevotella_unclassified;	85	66	44	35	41	51	31	29	27	21	69	104	31	29	28	54	20	20	38	33	32	47	43	33	23	33	44	25	32	42	31	37	36	44	32	28	7	9	15	32	26	16	23	17	15	46	37	20
Otu00074	k__Bacteria;p__Bacteroidetes;p__Bacteroidetes_unclassified;p__Bacteroidetes_unclassified;p__Bacteroidetes_unclassified;p__Bacteroidetes_unclassified;p__Bacteroidetes_unclassified;	8	10	4	16	21	24	5	7	17	11	16	18	33	24	23	12	3	3	7	0	0	19	16	20	9	15	4	6	6	7	14	5	15	18	14	8	0	7	15	8	6	8	8	9	6	45	20	29
Otu00075	k__Bacteria;p__Bacteroidetes;c__Bacteroidia;o__Bacteroidales;o__Bacteroidales_unclassified;o__Bacteroidales_unclassified;o__Bacteroidales_unclassified;	20	31	36	31	21	29	29	16	23	51	36	37	37	76	58	35	31	20	16	7	0	35	25	18	50	31	39	31	36	23	12	24	14	21	17	32	1	10	19	54	53	52	34	25	41	14	30	4
Otu00076	k__Bacteria;p__Bacteroidetes;c__Bacteroidia;o__Bacteroidales;f__Prevotellaceae;g__Prevotella;g__Prevotella_unclassified;	32	28	26	29	25	28	25	25	28	0	16	17	0	1	1	31	44	38	25	48	28	33	42	28	32	15	2	33	28	36	36	46	34	53	54	36	0	0	0	0	0	8	0	0	1	0	0	0
Otu00077	k__Bacteria;p__Firmicutes;c__Clostridia;o__Clostridiales;f__Lachnospiraceae;f__Lachnospiraceae_unclassified;f__Lachnospiraceae_unclassified;	11	11	18	16	17	7	12	6	6	7	11	11	11	13	9	12	13	23	7	6	12	5	5	10	11	7	11	14	15	11	12	7	6	6	23	11	4	11	3	13	9	17	3	7	12	2	4	1
Otu00078	k__Bacteria;p__Bacteroidetes;c__Bacteroidia;o__Bacteroidales;f__Prevotellaceae;g__Prevotella;g__Prevotella_unclassified;	22	18	15	17	24	13	17	15	19	41	16	15	23	24	21	10	18	17	18	31	14	22	20	26	31	30	28	28	32	24	40	32	34	28	18	23	44	37	28	29	39	29	26	26	29	22	17	17
Otu00079	k__Bacteria;p__Firmicutes;c__Clostridia;o__Clostridiales;f__Veillonellaceae;f__Veillonellaceae_unclassified;f__Veillonellaceae_unclassified;	7	9	1	22	2	6	10	16	18	30	9	14	28	27	20	1	0	0	25	29	42	0	4	7	20	13	20	0	0	0	0	0	0	0	0	0	76	39	45	13	7	5	31	23	33	134	104	120
Otu00080	k__Bacteria;p__Bacteroidetes;c__Bacteroidia;o__Bacteroidales;f__Prevotellaceae;g__Prevotella;g__Prevotella_unclassified;	4	15	8	8	3	7	0	6	0	18	4	0	0	0	9	5	33	28	0	11	0	2	0	0	0	0	0	32	28	1	30	24	0	45	56	51	4	13	7	2	3	6	10	3	1	0	0	0
Otu00081	k__Bacteria;p__Bacteroidetes;c__Bacteroidia;o__Bacteroidales;f__Prevotellaceae;g__Prevotella;g__Prevotella_unclassified;	11	10	8	9	11	8	18	10	12	27	17	15	20	27	22	12	19	13	40	72	53	39	17	21	20	17	24	22	26	26	18	31	20	18	19	22	16	35	36	39	30	26	26	22	15	67	92	22
Otu00082	k__Bacteria;p__Bacteroidetes;p__Bacteroidetes_unclassified;p__Bacteroidetes_unclassified;p__Bacteroidetes_unclassified;p__Bacteroidetes_unclassified;p__Bacteroidetes_unclassified;	15	7	11	24	15	22	14	17	16	21	40	60	33	36	44	36	10	15	36	10	2	46	31	37	42	17	25	18	16	16	8	12	15	8	8	11	6	10	10	32	32	30	24	16	25	28	21	37
Otu00083	k__Bacteria;p__Bacteroidetes;c__Bacteroidia;o__Bacteroidales;f__S24-7;f__S24-7_unclassified;f__S24-7_unclassified;	6	14	4	28	11	30	11	17	15	10	53	81	26	27	30	59	8	7	30	10	32	15	11	14	7	5	4	6	11	11	11	9	10	4	1	4	8	6	14	18	10	21	8	6	3	44	11	37
Otu00084	k__Bacteria;p__Bacteroidetes;c__Bacteroidia;o__Bacteroidales;o__Bacteroidales_unclassified;o__Bacteroidales_unclassified;o__Bacteroidales_unclassified;	10	19	18	20	20	32	28	27	26	37	58	69	10	12	14	29	22	25	26	22	24	26	48	32	19	58	39	22	19	37	28	40	41	46	47	55	13	20	11	38	34	34	31	28	35	0	0	0
Otu00085	k__Bacteria;p__SR1;p__SR1_unclassified;p__SR1_unclassified;p__SR1_unclassified;p__SR1_unclassified;p__SR1_unclassified;	36	17	69	49	29	52	38	41	42	27	18	16	25	38	43	10	32	30	77	10	30	30	17	10	21	55	42	38	16	17	38	22	25	13	17	31	8	15	17	22	16	9	10	6	18	17	11	10
Otu00086	k__Bacteria;p__Bacteroidetes;c__Bacteroidia;o__Bacteroidales;f__Prevotellaceae;g__Prevotella;g__Prevotella_unclassified;	20	17	14	20	16	20	17	12	14	30	10	13	16	17	21	19	17	14	10	13	22	12	13	14	10	9	12	9	6	19	21	19	23	13	16	16	12	2	8	13	16	18	11	1	9	6	5	4
Otu00087	k__Bacteria;p__Bacteroidetes;c__Bacteroidia;o__Bacteroidales;f__S24-7;f__S24-7_unclassified;f__S24-7_unclassified;	16	15	10	28	27	27	11	23	15	19	114	144	22	19	25	78	17	20	36	11	40	17	11	12	12	19	21	11	15	19	11	15	12	10	12	12	25	38	28	38	22	30	15	3	15	32	15	30
Otu00088	k__Bacteria;p__Bacteroidetes;c__Bacteroidia;o__Bacteroidales;f__Prevotellaceae;g__Prevotella;g__Prevotella_unclassified;	11	16	12	12	4	17	7	9	12	22	25	35	20	27	17	41	31	30	9	8	6	11	13	19	7	22	18	10	22	12	16	13	8	20	24	11	8	13	9	19	11	14	4	7	0	13	13	14
Otu00089	k__Bacteria;p__Bacteroidetes;c__Bacteroidia;o__Bacteroidales;f__Prevotellaceae;g__Prevotella;g__Prevotella_unclassified;	27	20	24	9	9	8	10	12	10	17	16	19	14	14	14	18	14	17	12	19	14	7	13	21	7	10	38	14	15	17	17	28	17	14	13	25	27	28	21	12	26	18	12	8	17	17	24	10
Otu00090	k__Bacteria;p__Bacteroidetes;p__Bacteroidetes_unclassified;p__Bacteroidetes_unclassified;p__Bacteroidetes_unclassified;p__Bacteroidetes_unclassified;p__Bacteroidetes_unclassified;	11	18	16	45	36	61	28	45	32	13	11	14	20	14	16	45	47	38	6	0	1	35	45	27	16	30	14	26	37	24	38	25	38	30	37	48	0	0	2	20	24	27	0	1	1	0	0	0
Otu00091	k__Bacteria;p__SR1;p__SR1_unclassified;p__SR1_unclassified;p__SR1_unclassified;p__SR1_unclassified;p__SR1_unclassified;	0	0	3	51	38	27	17	25	41	26	14	25	32	30	36	5	9	7	74	26	18	11	3	12	14	28	32	19	14	23	20	16	12	18	21	19	25	42	30	8	16	9	23	21	31	109	76	52
Otu00092	k__Bacteria;p__Bacteroidetes;c__Bacteroidia;o__Bacteroidales;f__Prevotellaceae;g__Prevotella;g__Prevotella_unclassified;	30	17	18	21	18	21	3	7	13	9	19	15	61	41	36	9	5	10	66	58	34	21	23	23	27	20	19	0	7	5	5	18	11	6	4	0	37	39	35	22	26	29	45	53	60	29	34	17
Otu00093	k__Bacteria;p__Fibrobacteres;c__Fibrobacteria;o__Fibrobacterales;f__Fibrobacteraceae;g__Fibrobacter;s__succinogenes;	11	11	8	12	4	16	7	9	10	15	26	17	15	14	10	12	2	5	4	0	0	4	1	4	9	3	9	20	9	2	9	7	11	11	6	6	0	2	2	6	8	26	13	14	10	13	7	37
Otu00094	k__Bacteria;p__Bacteroidetes;c__Bacteroidia;o__Bacteroidales;f__Prevotellaceae;g__Prevotella;g__Prevotella_unclassified;	10	31	5	26	23	41	14	33	28	20	34	40	44	39	41	23	11	11	27	45	77	35	74	37	18	30	25	12	21	25	37	49	30	14	11	15	10	16	9	60	67	71	32	45	32	43	31	35
Otu00095	k__Bacteria;p__Bacteroidetes;p__Bacteroidetes_unclassified;p__Bacteroidetes_unclassified;p__Bacteroidetes_unclassified;p__Bacteroidetes_unclassified;p__Bacteroidetes_unclassified;	25	15	21	23	11	22	11	21	13	8	21	22	17	14	15	26	19	12	15	10	21	26	32	34	12	15	14	29	20	29	24	9	11	25	11	19	6	8	5	23	8	10	16	18	25	4	7	9
Otu00096	k__Bacteria;p__Firmicutes;c__Clostridia;o__Clostridiales;f__Ruminococcaceae;g__Ruminococcus;s__albus;	11	10	4	7	13	7	7	7	7	6	17	7	10	10	10	7	7	5	11	2	0	19	6	7	9	11	15	11	3	13	6	10	3	6	8	12	3	6	4	20	19	12	5	7	8	10	11	8
Otu00097	k__Bacteria;p__Firmicutes;c__Clostridia;o__Clostridiales;f__Lachnospiraceae;f__Lachnospiraceae_unclassified;f__Lachnospiraceae_unclassified;	8	10	8	1	1	5	4	5	6	4	4	5	3	3	3	3	7	12	4	3	6	6	4	7	2	12	2	6	14	7	6	2	4	7	25	11	1	0	2	1	0	3	2	3	3	5	5	0
Otu00098	k__Bacteria;p__Bacteroidetes;c__Bacteroidia;o__Bacteroidales;f__Prevotellaceae;g__Prevotella;g__Prevotella_unclassified;	27	25	17	35	29	19	25	17	33	26	10	13	25	33	36	11	27	32	43	50	82	29	61	52	47	28	52	11	10	10	17	19	33	2	10	0	33	40	16	31	44	39	20	40	35	12	16	8
Otu00099	k__Bacteria;p__Firmicutes;c__Clostridia;o__Clostridiales;f__Lachnospiraceae;f__Lachnospiraceae_unclassified;f__Lachnospiraceae_unclassified;	2	6	8	8	6	4	7	1	4	2	5	1	2	3	3	1	6	8	5	3	1	12	9	1	2	10	3	0	8	10	6	1	7	18	6	6	1	0	2	2	4	4	0	1	0	0	0	0
Otu00100	k__Bacteria;p__Bacteroidetes;c__Bacteroidia;o__Bacteroidales;f__Prevotellaceae;g__Prevotella;g__Prevotella_unclassified;	1	8	11	5	8	10	12	11	7	11	4	6	8	9	7	21	17	13	5	4	4	12	12	16	12	20	12	11	12	14	12	14	10	25	15	16	17	9	23	3	6	8	8	5	5	2	5	2
Otu00101	k__Bacteria;p__Bacteroidetes;c__Bacteroidia;o__Bacteroidales;f__Prevotellaceae;g__Prevotella;g__Prevotella_unclassified;	16	19	27	16	11	10	17	10	17	11	7	9	10	11	10	15	38	31	12	34	30	16	13	12	23	12	30	35	31	33	24	20	29	31	20	20	7	7	10	10	11	19	5	5	10	4	5	1
Otu00102	k__Bacteria;p__Bacteroidetes;c__Bacteroidia;o__Bacteroidales;f__Prevotellaceae;g__Prevotella;g__Prevotella_unclassified;	25	17	13	13	17	13	6	11	6	11	27	26	15	13	11	26	17	12	23	20	18	9	18	10	13	11	18	10	12	16	10	8	7	9	13	9	13	16	13	23	12	17	7	16	10	14	14	12
Otu00103	k__Bacteria;p__Fibrobacteres;c__Fibrobacteria;o__Fibrobacterales;f__Fibrobacteraceae;g__Fibrobacter;s__succinogenes;	13	10	7	21	17	26	6	8	14	5	21	17	13	11	12	15	2	5	8	0	0	7	10	7	8	4	9	22	18	14	10	12	13	10	5	10	0	4	1	7	11	25	4	4	4	8	6	20
Otu00104	k__Bacteria;p__Firmicutes;c__Clostridia;o__Clostridiales;f__Veillonellaceae;g__Schwartzia;g__Schwartzia_unclassified;	8	12	19	50	13	30	12	21	43	13	7	6	26	28	31	10	14	14	18	17	36	31	32	28	27	28	26	11	21	14	21	8	14	3	9	6	24	11	16	29	35	19	10	10	10	19	15	8
Otu00105	k__Bacteria;p__Firmicutes;c__Clostridia;o__Clostridiales;f__Ruminococcaceae;g__Ruminococcus;g__Ruminococcus_unclassified;	4	4	9	9	29	15	16	32	29	1	3	8	26	22	16	2	0	0	6	0	7	21	40	35	96	73	82	55	41	138	23	48	7	23	90	40	1	4	1	3	2	7	0	0	0	3	8	0
Otu00106	k__Bacteria;p__Bacteroidetes;c__Bacteroidia;o__Bacteroidales;f__BS11;f__BS11_unclassified;f__BS11_unclassified;	18	18	45	0	1	2	6	10	11	17	43	81	0	1	2	95	44	46	15	5	4	0	0	0	11	4	8	29	20	29	2	0	1	10	13	21	0	1	1	0	1	0	0	0	0	1	0	1
Otu00107	k__Bacteria;p__Firmicutes;c__Erysipelotrichi;o__Erysipelotrichales;f__Erysipelotrichaceae;g__Sharpea;s__azabuensis;	0	0	0	12	17	4	0	0	0	0	0	0	15	1	4	0	0	0	49	11	35	7	4	17	19	29	23	0	3	10	10	22	13	0	0	0	0	0	2	1	0	0	0	0	0	22	32	25
Otu00108	k__Bacteria;k__Bacteria_unclassified;k__Bacteria_unclassified;k__Bacteria_unclassified;k__Bacteria_unclassified;k__Bacteria_unclassified;k__Bacteria_unclassified;	26	14	9	19	14	24	15	10	9	15	39	37	28	17	17	41	7	12	11	1	4	2	4	5	2	3	3	30	19	8	2	2	12	9	4	8	3	4	0	7	1	0	1	0	3	3	3	7
Otu00109	k__Bacteria;p__Bacteroidetes;c__Bacteroidia;o__Bacteroidales;f__[Paraprevotellaceae];g__YRC22;g__YRC22_unclassified;	25	12	13	20	10	14	7	10	8	21	34	38	48	43	36	15	17	13	7	5	2	27	9	13	11	13	10	1	1	4	1	1	2	2	4	2	21	38	49	14	14	14	35	44	37	22	16	32
Otu00110	k__Bacteria;p__Proteobacteria;c__Gammaproteobacteria;o__Aeromonadales;f__Succinivibrionaceae;g__Succinivibrio;g__Succinivibrio_unclassified;	39	16	45	18	17	20	43	46	59	0	0	0	0	0	0	5	18	30	11	19	19	14	12	8	70	12	35	53	15	10	7	25	6	21	37	29	1	0	0	0	3	0	0	0	0	4	8	2
Otu00111	k__Bacteria;p__Firmicutes;c__Clostridia;o__Clostridiales;f__Ruminococcaceae;g__Ruminococcus;s__flavefaciens;	11	14	2	10	9	4	12	7	14	8	13	8	17	10	13	4	3	5	10	2	4	3	13	5	11	26	10	9	17	20	12	19	6	27	12	7	4	14	13	23	9	15	9	8	12	10	7	7
Otu00112	k__Bacteria;p__Bacteroidetes;c__Bacteroidia;o__Bacteroidales;f__Prevotellaceae;g__Prevotella;g__Prevotella_unclassified;	26	29	20	28	30	17	12	13	33	19	18	9	17	16	15	15	16	14	19	11	1	17	18	8	9	15	18	17	17	9	12	9	13	16	5	11	14	13	16	33	23	21	21	5	22	13	16	5
Otu00113	k__Bacteria;p__Firmicutes;c__Clostridia;o__Clostridiales;f__Lachnospiraceae;f__Lachnospiraceae_unclassified;f__Lachnospiraceae_unclassified;	2	7	13	3	4	6	7	5	8	3	5	4	5	4	4	2	4	4	3	9	11	0	6	2	3	11	4	5	7	7	11	7	7	7	3	10	2	5	5	5	10	7	2	2	0	1	5	1
Otu00114	k__Bacteria;p__Firmicutes;c__Clostridia;o__Clostridiales;o__Clostridiales_unclassified;o__Clostridiales_unclassified;o__Clostridiales_unclassified;	8	8	6	9	2	7	3	8	9	8	12	9	14	6	6	4	2	4	11	6	4	0	1	1	5	18	9	4	6	8	1	0	1	3	3	3	5	1	12	5	6	15	7	4	5	15	7	4
Otu00115	k__Bacteria;p__Firmicutes;c__Clostridia;o__Clostridiales;f__Lachnospiraceae;g__Lachnospira;g__Lachnospira_unclassified;	14	17	6	11	8	9	12	6	9	12	12	9	9	16	14	1	0	2	15	6	17	15	17	16	30	6	19	2	8	12	2	9	6	2	7	8	6	8	19	12	8	20	14	11	8	14	5	27
Otu00116	k__Bacteria;p__Bacteroidetes;c__Bacteroidia;o__Bacteroidales;f__Prevotellaceae;g__Prevotella;g__Prevotella_unclassified;	11	35	25	19	19	15	6	6	6	18	21	21	23	16	19	4	6	8	9	17	27	10	6	5	6	9	10	13	18	17	13	9	16	0	1	4	56	60	66	21	23	7	29	19	15	43	16	50
Otu00117	k__Bacteria;p__Firmicutes;c__Clostridia;o__Clostridiales;f__Lachnospiraceae;f__Lachnospiraceae_unclassified;f__Lachnospiraceae_unclassified;	10	5	3	8	8	7	6	4	3	8	7	8	13	9	8	8	5	8	4	4	2	5	6	11	7	15	8	3	9	14	18	6	4	2	6	12	4	4	1	4	8	16	7	8	3	2	1	0
Otu00118	k__Bacteria;p__Bacteroidetes;c__Bacteroidia;o__Bacteroidales;f__Prevotellaceae;g__Prevotella;g__Prevotella_unclassified;	9	12	8	14	0	8	7	9	6	8	24	29	10	12	10	16	2	2	26	0	2	5	10	12	35	23	31	18	19	15	6	11	5	16	10	20	3	16	9	39	32	57	17	24	26	24	24	25
Otu00119	k__Bacteria;p__Proteobacteria;c__Gammaproteobacteria;o__Aeromonadales;f__Succinivibrionaceae;g__Ruminobacter;g__Ruminobacter_unclassified;	11	24	37	1	8	3	33	12	6	3	0	1	1	1	1	3	34	16	11	10	9	2	0	4	14	1	2	13	8	16	6	7	6	21	12	19	1	0	0	1	0	0	1	0	0	0	1	0
Otu00120	k__Bacteria;p__Bacteroidetes;c__Bacteroidia;o__Bacteroidales;f__Prevotellaceae;g__Prevotella;g__Prevotella_unclassified;	18	20	9	5	13	18	19	13	12	13	17	20	22	23	19	21	13	11	25	32	17	20	14	22	15	16	23	23	26	20	11	19	13	12	15	23	23	16	11	16	17	24	42	29	14	17	23	12
Otu00121	k__Bacteria;p__Bacteroidetes;c__Bacteroidia;o__Bacteroidales;f__[Paraprevotellaceae];g__CF231;g__CF231_unclassified;	25	12	12	12	8	10	7	12	7	11	20	12	10	9	9	9	5	5	6	0	7	7	12	8	7	24	14	17	9	9	17	8	14	10	14	9	2	2	6	6	17	7	1	11	3	8	5	11
Otu00122	k__Bacteria;p__Bacteroidetes;c__Bacteroidia;o__Bacteroidales;f__Prevotellaceae;g__Prevotella;g__Prevotella_unclassified;	8	18	3	42	19	37	20	21	23	6	4	7	17	17	22	3	8	8	10	6	16	33	29	28	18	14	6	14	11	8	14	26	18	20	11	19	2	1	2	10	5	21	4	9	7	1	3	2
Otu00123	k__Bacteria;p__Bacteroidetes;c__Bacteroidia;o__Bacteroidales;f__[Paraprevotellaceae];g__YRC22;g__YRC22_unclassified;	7	7	8	12	11	5	7	5	6	16	10	10	11	11	15	4	9	11	10	10	12	10	10	10	7	14	3	7	11	10	3	4	4	4	4	6	0	7	5	6	11	16	10	4	6	4	5	2
Otu00124	k__Bacteria;p__Bacteroidetes;c__Bacteroidia;o__Bacteroidales;f__Prevotellaceae;g__Prevotella;g__Prevotella_unclassified;	11	18	13	15	11	7	6	12	19	10	15	13	9	9	11	3	8	7	5	18	3	2	4	6	27	0	13	17	10	7	10	23	8	10	5	3	39	20	31	19	13	18	37	20	34	27	49	24
Otu00125	k__Bacteria;p__Bacteroidetes;c__Bacteroidia;o__Bacteroidales;f__Prevotellaceae;g__Prevotella;g__Prevotella_unclassified;	25	20	22	21	16	15	18	21	23	25	13	9	6	11	9	22	27	33	29	43	29	20	16	27	24	19	20	33	28	18	14	26	31	25	29	19	13	10	5	5	5	3	4	1	3	0	0	0
Otu00126	k__Bacteria;p__Firmicutes;c__Clostridia;o__Clostridiales;f__Veillonellaceae;g__Selenomonas;g__Selenomonas_unclassified;	0	6	0	24	12	17	3	5	4	5	11	15	54	58	54	4	3	2	10	8	32	38	41	24	14	18	19	3	3	8	20	20	23	4	11	5	7	5	11	36	32	34	20	22	24	59	20	26
Otu00127	k__Bacteria;p__Bacteroidetes;c__Bacteroidia;o__Bacteroidales;f__Prevotellaceae;g__Prevotella;g__Prevotella_unclassified;	32	28	13	42	17	34	20	13	24	22	22	26	29	25	24	8	26	23	18	43	19	36	58	31	23	11	25	16	19	5	12	26	12	9	6	13	14	5	13	34	31	27	13	14	13	13	20	9
Otu00128	k__Bacteria;p__Bacteroidetes;c__Bacteroidia;o__Bacteroidales;f__BS11;f__BS11_unclassified;f__BS11_unclassified;	3	6	8	20	21	27	5	9	13	20	37	52	7	10	9	81	30	24	15	5	29	9	11	6	5	16	18	9	9	6	10	5	10	9	6	11	0	0	1	3	6	9	1	1	2	4	1	6
Otu00129	k__Bacteria;p__Bacteroidetes;c__Bacteroidia;o__Bacteroidales;o__Bacteroidales_unclassified;o__Bacteroidales_unclassified;o__Bacteroidales_unclassified;	11	9	2	4	3	6	5	5	3	7	15	11	10	7	5	12	4	5	0	4	3	0	1	6	3	7	7	7	6	6	3	6	8	0	4	5	1	0	12	16	7	6	7	13	3	16	9	10
Otu00130	k__Bacteria;p__Bacteroidetes;p__Bacteroidetes_unclassified;p__Bacteroidetes_unclassified;p__Bacteroidetes_unclassified;p__Bacteroidetes_unclassified;p__Bacteroidetes_unclassified;	16	8	8	20	20	15	10	10	15	8	7	10	18	17	18	6	5	5	19	0	2	14	12	16	13	22	6	8	9	8	9	12	12	13	10	14	2	0	2	9	14	8	4	7	3	4	4	3
Otu00131	k__Bacteria;p__Firmicutes;c__Clostridia;o__Clostridiales;f__Lachnospiraceae;g__Butyrivibrio;g__Butyrivibrio_unclassified;	4	6	6	11	9	13	10	13	7	3	6	3	9	6	8	5	4	4	6	3	7	8	5	10	8	19	10	5	7	8	8	6	7	0	8	13	5	5	6	15	25	10	2	4	6	2	2	1
Otu00132	k__Bacteria;p__Bacteroidetes;c__Bacteroidia;o__Bacteroidales;f__[Paraprevotellaceae];g__YRC22;g__YRC22_unclassified;	4	12	0	14	10	24	11	17	18	4	12	14	14	17	17	28	21	20	1	0	0	28	23	18	15	10	20	11	15	10	23	30	18	31	17	29	1	1	3	15	17	20	1	0	0	3	1	3
Otu00133	k__Bacteria;p__Bacteroidetes;c__Bacteroidia;o__Bacteroidales;o__Bacteroidales_unclassified;o__Bacteroidales_unclassified;o__Bacteroidales_unclassified;	10	14	3	14	11	12	7	6	7	8	9	13	16	15	15	5	3	5	7	3	8	26	8	12	6	26	9	12	16	4	6	11	16	10	15	8	2	0	13	11	8	10	15	11	4	3	10	5
Otu00134	k__Bacteria;p__Bacteroidetes;c__Bacteroidia;o__Bacteroidales;f__[Paraprevotellaceae];f__[Paraprevotellaceae]_unclassified;f__[Paraprevotellaceae]_unclassified;	26	18	12	12	11	12	8	15	15	8	5	8	8	4	7	6	12	16	5	8	9	33	16	11	9	22	7	8	7	19	23	19	20	10	24	23	3	1	0	6	10	4	7	2	5	3	7	2
Otu00135	k__Bacteria;p__Firmicutes;c__Clostridia;o__Clostridiales;f__Ruminococcaceae;g__Ruminococcus;s__albus;	13	6	13	5	3	5	5	5	7	7	12	6	2	1	2	8	7	8	1	4	0	5	11	3	2	9	8	15	14	15	29	13	13	14	12	7	1	1	1	14	6	6	0	0	1	2	4	2
Otu00136	k__Bacteria;p__Bacteroidetes;c__Bacteroidia;o__Bacteroidales;f__Prevotellaceae;g__Prevotella;g__Prevotella_unclassified;	16	12	5	8	11	7	19	17	22	10	3	4	4	4	3	14	36	26	7	3	8	6	15	14	26	12	11	40	38	35	23	16	25	45	15	28	5	0	5	6	4	7	3	1	0	0	0	0
Otu00137	k__Bacteria;k__Bacteria_unclassified;k__Bacteria_unclassified;k__Bacteria_unclassified;k__Bacteria_unclassified;k__Bacteria_unclassified;k__Bacteria_unclassified;	13	13	18	24	21	10	27	37	31	11	5	2	13	13	12	6	9	28	8	8	12	11	12	10	8	20	10	15	12	15	20	16	25	13	17	15	6	5	5	11	9	6	2	1	2	1	1	0
Otu00138	k__Bacteria;p__Firmicutes;p__Firmicutes_unclassified;p__Firmicutes_unclassified;p__Firmicutes_unclassified;p__Firmicutes_unclassified;p__Firmicutes_unclassified;	11	13	12	8	17	12	18	22	12	7	14	18	6	8	7	33	18	23	0	0	7	12	4	7	6	7	15	10	8	6	17	11	9	12	19	13	5	9	11	13	6	1	6	3	2	5	3	2
Otu00139	k__Bacteria;p__Firmicutes;c__Clostridia;o__Clostridiales;f__Clostridiaceae;g__Clostridium;g__Clostridium_unclassified;	4	6	4	5	4	2	10	5	9	6	2	2	11	7	3	1	4	6	7	6	3	9	11	4	3	15	7	5	2	8	12	9	7	5	16	9	2	16	3	8	3	8	2	2	3	5	5	4
Otu00140	k__Bacteria;p__Bacteroidetes;c__Bacteroidia;o__Bacteroidales;f__[Paraprevotellaceae];g__YRC22;g__YRC22_unclassified;	4	4	4	4	6	5	7	2	3	4	3	2	2	3	2	15	8	4	6	8	4	2	8	8	8	9	3	4	17	9	9	6	10	12	3	13	2	0	5	2	7	5	5	0	1	1	1	1
Otu00141	k__Bacteria;k__Bacteria_unclassified;k__Bacteria_unclassified;k__Bacteria_unclassified;k__Bacteria_unclassified;k__Bacteria_unclassified;k__Bacteria_unclassified;	6	54	22	16	20	12	31	25	26	12	16	9	24	23	15	3	10	10	13	26	14	27	15	11	16	42	34	21	28	30	14	21	18	6	31	35	8	4	3	32	33	16	8	14	15	7	9	3
Otu00142	k__Bacteria;p__Bacteroidetes;c__Bacteroidia;o__Bacteroidales;f__Prevotellaceae;g__Prevotella;g__Prevotella_unclassified;	11	16	0	8	18	27	9	5	6	7	17	25	25	21	19	20	6	3	10	1	13	14	28	19	9	28	10	6	11	12	12	17	12	20	10	12	11	10	18	13	19	25	35	25	19	60	75	34
Otu00143	k__Bacteria;p__Bacteroidetes;c__Bacteroidia;o__Bacteroidales;f__Prevotellaceae;g__Prevotella;g__Prevotella_unclassified;	12	17	8	8	4	8	8	9	4	6	16	11	8	9	8	10	7	8	18	6	5	20	25	12	11	20	11	4	10	13	17	9	8	6	6	8	8	12	5	17	19	15	20	18	10	13	15	7
Otu00144	k__Bacteria;p__Firmicutes;c__Clostridia;o__Clostridiales;f__Lachnospiraceae;f__Lachnospiraceae_unclassified;f__Lachnospiraceae_unclassified;	4	8	7	3	2	3	5	5	2	6	10	6	2	1	1	7	6	4	0	0	0	0	5	0	18	3	2	3	9	2	5	4	2	9	1	3	0	4	5	4	4	5	9	5	4	3	2	1
Otu00145	k__Bacteria;k__Bacteria_unclassified;k__Bacteria_unclassified;k__Bacteria_unclassified;k__Bacteria_unclassified;k__Bacteria_unclassified;k__Bacteria_unclassified;	7	14	8	22	11	9	17	14	21	8	5	5	19	25	24	2	9	11	28	7	14	7	11	5	22	38	40	15	17	10	10	9	3	2	23	26	10	2	10	19	19	19	18	26	29	14	10	3
Otu00146	k__Bacteria;p__Bacteroidetes;c__Bacteroidia;o__Bacteroidales;f__[Paraprevotellaceae];g__CF231;g__CF231_unclassified;	10	12	6	1	0	0	17	12	11	8	8	7	9	7	10	14	29	40	19	7	11	2	6	3	9	23	15	4	10	8	10	14	13	0	6	7	2	0	0	11	9	23	5	7	3	0	0	0
Otu00147	k__Bacteria;p__Bacteroidetes;c__Bacteroidia;o__Bacteroidales;f__Prevotellaceae;g__Prevotella;g__Prevotella_unclassified;	6	12	3	8	7	18	11	6	8	3	6	3	13	17	25	5	3	3	7	8	21	14	19	21	7	18	32	19	14	27	15	20	8	16	16	8	12	16	12	26	17	6	14	11	10	17	15	10
Otu00148	k__Bacteria;p__Firmicutes;c__Clostridia;o__Clostridiales;f__Veillonellaceae;g__Anaerovibrio;g__Anaerovibrio_unclassified;	9	15	17	14	11	6	14	10	22	6	5	4	6	3	7	5	17	12	3	11	12	29	25	10	23	19	17	6	18	27	26	14	14	7	13	19	6	5	2	11	15	5	0	2	4	1	1	0
Otu00149	k__Bacteria;p__Firmicutes;c__Clostridia;o__Clostridiales;f__Lachnospiraceae;f__Lachnospiraceae_unclassified;f__Lachnospiraceae_unclassified;	18	7	18	6	6	8	6	6	7	3	5	2	2	1	1	15	25	23	2	0	1	7	14	5	2	3	4	3	14	12	10	10	8	3	17	9	0	0	0	1	2	0	3	0	3	0	0	0
Otu00150	k__Bacteria;p__Firmicutes;c__Clostridia;o__Clostridiales;f__Veillonellaceae;g__Selenomonas;s__ruminantium;	0	8	3	41	30	21	26	22	26	7	3	2	10	16	14	14	25	13	12	18	24	14	30	26	21	24	28	3	9	10	22	19	21	9	17	21	13	2	3	10	10	13	2	4	0	1	0	0
Otu00151	k__Bacteria;p__Firmicutes;c__Clostridia;o__Clostridiales;f__Ruminococcaceae;g__Ruminococcus;g__Ruminococcus_unclassified;	22	11	16	14	38	9	18	14	14	9	7	7	2	2	2	4	10	31	16	13	6	29	25	26	20	17	26	21	26	66	73	29	61	28	46	21	4	2	1	26	5	10	5	3	3	4	3	1
Otu00153	k__Bacteria;p__Bacteroidetes;c__Bacteroidia;o__Bacteroidales;f__Prevotellaceae;g__Prevotella;g__Prevotella_unclassified;	11	10	19	21	22	21	21	16	10	6	6	4	9	7	8	8	10	6	12	7	2	21	26	20	23	40	24	19	8	5	18	30	23	28	29	18	1	3	7	8	5	4	5	1	2	0	0	0
Otu00154	k__Bacteria;p__Firmicutes;c__Clostridia;o__Clostridiales;f__Lachnospiraceae;g__Coprococcus;g__Coprococcus_unclassified;	3	5	0	0	0	1	2	0	1	1	4	0	1	0	0	1	2	0	0	0	0	0	0	0	3	0	0	0	1	1	0	0	0	3	0	1	0	0	6	2	0	0	2	0	2	1	1	6
Otu00155	k__Bacteria;p__Bacteroidetes;c__Bacteroidia;o__Bacteroidales;f__Prevotellaceae;g__Prevotella;g__Prevotella_unclassified;	10	5	4	5	3	0	2	2	3	24	12	16	19	23	24	11	12	13	2	11	9	11	0	3	0	5	10	0	2	0	0	0	0	0	0	0	16	10	3	36	37	31	29	26	24	16	30	7
Otu00156	k__Bacteria;p__Bacteroidetes;c__Bacteroidia;o__Bacteroidales;f__[Paraprevotellaceae];g__YRC22;g__YRC22_unclassified;	4	9	7	17	16	23	5	4	5	7	14	17	9	7	6	9	4	2	1	2	0	13	5	11	6	10	11	12	8	6	9	6	9	7	8	5	2	13	13	5	6	25	17	26	34	5	5	12
Otu00157	k__Bacteria;p__Firmicutes;c__Clostridia;o__Clostridiales;f__Ruminococcaceae;g__Ruminococcus;s__albus;	2	9	2	11	7	4	4	8	5	7	7	4	5	4	5	4	4	4	4	0	1	1	9	2	7	5	2	4	7	8	1	4	1	3	6	8	1	3	13	14	11	5	6	3	4	8	7	10
Otu00158	k__Bacteria;p__Firmicutes;c__Clostridia;o__Clostridiales;f__Ruminococcaceae;g__Ruminococcus;s__flavefaciens;	9	10	5	8	2	3	1	1	7	5	7	5	8	5	6	5	2	2	0	1	2	0	4	1	7	2	4	4	6	8	2	2	2	5	7	7	0	2	8	14	6	0	1	3	2	4	4	3
Otu00164	k__Bacteria;p__Planctomycetes;c__Planctomycetia;o__Pirellulales;f__Pirellulaceae;f__Pirellulaceae_unclassified;f__Pirellulaceae_unclassified;	5	4	10	20	29	39	2	9	8	36	23	19	27	32	42	21	32	16	56	12	12	18	39	21	5	3	12	6	4	8	10	6	9	0	0	0	2	4	2	49	32	45	9	21	24	15	11	11
Rare OTUs < .1% Sequence Abundance		3194	2989	3280	3219	3347	3054	2921	3130	2730	2426	3760	3581	2998	2742	3113	4270	3321	3469	2786	2052	2434	3263	3246	2906	2820	3271	3022	3128	3044	3414	2973	3030	2764	3263	3219	3309	1851	2109	2125	3722	3518	3252	2250	2072	2372	2864	2104	2847
[truncated: 167 more columns]
